# Supplementary material for: Eleutheroside E supplementation prevents radiation-induced cognitive impairment and activates PKA signaling via gut microbiota
Source: Commun Biol. 2022 Jul 8;5:680. doi: 10.1038/s42003-022-03602-7 (PMC9270490; doi:10.1038/s42003-022-03602-7)
Supplement: Supplementary file 4 — Supplementary Data 1 [file 42003_2022_3602_MOESM4_ESM.xlsx]

## Sheet: Fig.1B
Platform arrival time					Numbers of errors					NORT					Time in central area					Sugar partiality
	Control	Model	EE			Control	Model	EE			Control	Model	EE			Control	Model	EE			Control	Model	EE
	34	51	48			3	5	3			0.35	0.2	0.26			55	70	63			78	58.44	63.98
	55	63	40			3	6	4			0.3	0.26	0.18			58	78	65			83.31	66.63	73.21
	31	54	45			4	8	3			0.34	0.18	0.25			53	82	55			80.21	54.71	68.23
	34	48	43			2	7	6			0.45	0.16	0.31			50	85	50			78.1	64.59	65.81
	27	52	37			4	6	3			0.28	0.34	0.27			45	72	75			80.92	65.59	76.81
	21	48	41			2	6	5
	29	36	39			3	4	4
	33	56	30			5	4	3							Number of rearing
	40	45	45			2	5	5								Control	Model	EE
	32	54	43			6	8	2								20	15	18
																18	16	22
																19	18	19
																15	19	23
																20	14	17

## Sheet: Fig.2C
	Control			Radiation			EE
TNF-α	1.04712	0.981744	0.972762	2.17554	2.43384	2.16884	1.4145	1.08422	1.26258
IL-1β	0.923444	1.06087	1.02077	2.61104	2.52824	2.47885	1.25436	1.46354	1.22833
IL-6	1.01653	1.07507	0.915049	1.68361	1.81761	1.94428	1.31275	1.69571	1.68419
	Control			Radiation			EE
occludin	1.04712	0.981744	0.972762	0.63523	0.782105	0.799366	1.42979	1.62453	1.71491
claudin	1.09641	0.967143	0.943056	0.7635	0.6772	0.7978	1.37	1.01254	1.14542
zo-1	1.05008	1.03722	0.918131	0.612848	0.585112	0.639381	1.63322	1.2685	1.41221

## Sheet: Fig3B
	Control1	Control2	Control3	Control4	Control5	Model1	Model2	Model3	Model4	Model5	EE1	EE2	EE3	EE4	EE5
Control1	0	0.341482	0.55043	0.790095	0.625111	0.921848	0.925001	0.946293	0.812343	0.86814	0.884579	0.921706	0.796897	0.920395	0.964219
Control2	0.341482	0	0.521522	0.796365	0.605165	0.91037	0.911787	0.914727	0.808906	0.83537	0.872498	0.920573	0.792185	0.905587	0.967088
Control3	0.55043	0.521522	0	0.83158	0.413151	0.900379	0.921246	0.932618	0.803025	0.846565	0.862082	0.905941	0.740851	0.910122	0.963475
Control4	0.790095	0.796365	0.83158	0	0.854076	0.879867	0.816204	0.836114	0.752648	0.770433	0.874872	0.95685	0.94569	0.903745	0.966521
Control5	0.625111	0.605165	0.413151	0.854076	0	0.906721	0.918163	0.93864	0.823644	0.868849	0.867963	0.918801	0.755234	0.914692	0.968682
Model1	0.921848	0.91037	0.900379	0.879867	0.906721	0	0.693981	0.665958	0.683636	0.731604	0.810075	0.910299	0.866263	0.864775	0.956992
Model2	0.925001	0.911787	0.921246	0.816204	0.918163	0.693981	0	0.625288	0.721154	0.647713	0.823857	0.941758	0.919403	0.879229	0.958409
Model3	0.946293	0.914727	0.932618	0.836114	0.93864	0.665958	0.625288	0	0.816169	0.546073	0.843625	0.956248	0.948914	0.922273	0.968186
Model4	0.812343	0.808906	0.803025	0.752648	0.823644	0.683636	0.721154	0.816169	0	0.63255	0.783186	0.871506	0.831367	0.784001	0.90587
Model5	0.86814	0.83537	0.846565	0.770433	0.868849	0.731604	0.647713	0.546073	0.63255	0	0.806639	0.910228	0.878981	0.822865	0.937011
EE1	0.884579	0.872498	0.862082	0.874872	0.867963	0.810075	0.823857	0.843625	0.783186	0.806639	0	0.67981	0.635137	0.679916	0.807808
EE2	0.921706	0.920573	0.905941	0.95685	0.918801	0.910299	0.941758	0.956248	0.871506	0.910228	0.67981	0	0.58568	0.497573	0.315195
EE3	0.796897	0.792185	0.740851	0.94569	0.755234	0.866263	0.919403	0.948914	0.831367	0.878981	0.635137	0.58568	0	0.662309	0.758954
EE4	0.920395	0.905587	0.910122	0.903745	0.914692	0.864775	0.879229	0.922273	0.784001	0.822865	0.679916	0.497573	0.662309	0	0.534913
EE5	0.964219	0.967088	0.963475	0.966521	0.968682	0.956992	0.958409	0.968186	0.90587	0.937011	0.807808	0.315195	0.758954	0.534913	0
ID	Group	PCo1	PCo2	PCo3
Control1	Control	-0.343752	-0.306204	0.083977
Control2	Control	-0.348821	-0.286584	0.054342
Control3	Control	-0.325372	-0.312721	-0.096691
Control4	Control	-0.196004	0.114076	0.449109
Control5	Control	-0.304297	-0.296352	-0.133884
Model1	Model	-0.02681	0.347165	-0.226879
Model2	Model	-0.063519	0.414974	-0.03317
Model3	Model	-0.080107	0.458542	-0.063604
Model4	Model	-0.072811	0.184462	0.053297
Model5	Model	-0.095759	0.34919	0.03592
EE1	EE	0.221304	0.00459	-0.180098
EE2	EE	0.499063	-0.190995	0.041964
EE3	EE	0.204288	-0.252776	-0.245332
EE4	EE	0.419348	-0.075724	0.07738
EE5	EE	0.51325	-0.151643	0.183669

## Sheet: Fig3C
ID	Control	Model	EE
Firmicutes	0.365703	0.510647	0.714153
Bacteroidetes	0.487549	0.335653	0.258841
Proteobacteria	0.0430762	0.141627	0.00860655
Cyanobacteria	0.0938384	9.817e-05	7.44e-06
Deferribacteres	0.00309119	0.00562765	0.0002845
Actinobacteria	0.0016174	0.0018115	0.00073017
TM7	0.00013247	0.00034385	0.00012028
Verrucomicrobia	0	0.00051548	7.44e-06
Tenericutes	2.171e-05	0.00037908	0.00011884
Acidobacteria	0	0	1.513e-05
Others	0.00497065	0.0032971	0.0171157

## Sheet: Fig3D
ID	Control	Model	EE
Bacteroidia	0.48733	0.335603	0.258649
Bacilli	0.20017	0.0987504	0.516811
Clostridia	0.156646	0.407563	0.179743
Epsilonproteobacteria	0.00936615	0.127148	0.00300518
Chloroplast	0.0938235	0	0
Deltaproteobacteria	0.00317819	0.0131346	0.00459468
Betaproteobacteria	0.0143023	0.00073244	0.00035259
Alphaproteobacteria	0.0129667	0.00012077	6.717e-05
Erysipelotrichi	0.00799608	0.00174195	0.00185416
Deferribacteres	0.00309119	0.00562765	0.0002845
Gammaproteobacteria	0.00326292	0.00045131	0.00058694
Actinobacteria	0.00128195	0.00162021	0.00066941
TM7-3	0.00013247	0.00034385	0.00012028
Coriobacteriia	0.00033545	0.00019129	6.076e-05
Verrucomicrobiae	0	0.00051548	7.44e-06
Others	0.00611747	0.00645571	0.0331946

## Sheet: Fig3E
ID	Control	Model	EE
Bacteroidales	0.48733	0.335603	0.258649
Lactobacillales	0.199098	0.0974615	0.515291
Clostridiales	0.156646	0.407563	0.179743
Campylobacterales	0.00936615	0.127148	0.00300518
Streptophyta	0.0938235	0	0
Desulfovibrionales	0.00304989	0.013129	0.00456155
Burkholderiales	0.0142379	0.00073244	0.00029736
Erysipelotrichales	0.00799608	0.00174195	0.00185416
Deferribacterales	0.00309119	0.00562765	0.0002845
Sphingomonadales	0.00370106	0	0
Rhodospirillales	0.00361635	1.89e-05	0
Bifidobacteriales	0.00100504	0.00162021	0.00066941
Rickettsiales	0.00301721	0	0
Caulobacterales	0.00209654	0	0
Pseudomonadales	0.00200129	0	9.27e-05
Others	0.00992427	0.00935397	0.0355525

## Sheet: Fig3F
ID	Control	Model	EE
S24-7	0.400295	0.207535	0.189635
Lactobacillaceae	0.168033	0.0779365	0.513204
Lachnospiraceae	0.102831	0.145056	0.106218
Helicobacteraceae	0.00936615	0.127117	0.00300518
Bacteroidaceae	0.0303851	0.0247725	0.0314935
Rikenellaceae	0.0121599	0.0618205	0.00923208
Ruminococcaceae	0.0156729	0.0351528	0.0128473
Streptococcaceae	0.0271876	0.0185428	0.00065235
[Paraprevotellaceae]	0.0112836	0.00935494	0.00954064
Desulfovibrionaceae	0.00304989	0.013129	0.00456155
[Odoribacteraceae]	0.0043054	0.0118381	0.001916
Erysipelotrichaceae	0.00799608	0.00174195	0.00185416
Prevotellaceae	0.00676259	0.00268279	0.00145375
Comamonadaceae	0.00866286	0.00038366	2.456e-05
Deferribacteraceae	0.00309119	0.00562765	0.0002845
Others	0.188917	0.257308	0.114077

## Sheet: Fig.3G
ID	Control	Model	EE
Lactobacillus	0.167276	0.0774428	0.507311
Helicobacter	0.00936615	0.127117	0.00300518
Bacteroides	0.0303851	0.0247725	0.0314935
Alistipes	0.0056974	0.0510302	0.00685004
Streptococcus	0.0224503	0.0173484	0.00030916
[Ruminococcus]	0.0267778	0.0110503	0.00105009
Coprococcus	0.00138636	0.0103113	0.0251349
Oscillospira	0.00537367	0.0243281	0.00708182
[Prevotella]	0.00870798	0.00850162	0.0078961
Odoribacter	0.0043054	0.0118381	0.001916
Blautia	0.011497	6.29e-06	0.00481588
Mucispirillum	0.00309119	0.00562765	0.0002845
Roseburia	0.00408333	0.00204289	0.00235828
Rikenella	0.00450249	0.0026763	0.00101356
Aquabacterium	0.00658175	0.0002708	0
Others	0.688518	0.625635	0.39948

## Sheet: Fig3H
Taxa	Abundace	Group	LDA_score	Pvalue
Bacteria.Actinobacteria.Actinobacteria.Bifidobacteriales.Bifidobacteriaceae.Bifidobacterium.Bifidobacterium_pseudolongum	3.13601			-
Bacteria.Tenericutes.Mollicutes.Anaeroplasmatales.Anaeroplasmataceae.Anaeroplasma	2.15552			-
Bacteria.Firmicutes.Erysipelotrichi.Erysipelotrichales.Erysipelotrichaceae.Coprobacillus	2.72939			-
Bacteria.Firmicutes.Bacilli.Lactobacillales.Streptococcaceae	4.43437	Control	4.0929	0.0139818
Bacteria.Firmicutes.Clostridia.Clostridiales.Eubacteriaceae	1.04749			-
Bacteria.Proteobacteria.Gammaproteobacteria.Pseudomonadales.Moraxellaceae.Alkanindiges	1.62645			-
Bacteria.Proteobacteria.Betaproteobacteria.Rhodocyclales	1.45059			-
Bacteria.Firmicutes.Bacilli.Lactobacillales.Lactobacillaceae.Lactobacillus.Lactobacillus_ruminis	1.09726			-
Bacteria.Proteobacteria.Alphaproteobacteria.Rickettsiales.mitochondria.Silene.Silene_vulgaris	1.24193			-
Bacteria.Bacteroidetes.Flavobacteriia.Flavobacteriales.Flavobacteriaceae.Flavobacterium	1.96231			-
Bacteria.TM7.TM7_3	2.53637			-
Bacteria.Chloroflexi.Chloroflexi.Chloroflexales.Chloroflexaceae.Chloronema	0.906526			-
Bacteria.Proteobacteria.Alphaproteobacteria.Caulobacterales.Caulobacteraceae.Asticcacaulis	2.98609			-
Bacteria.Proteobacteria.Deltaproteobacteria	4.11842			-
Bacteria.Firmicutes.Clostridia.Clostridiales.Clostridiaceae.Candidatus_Arthromitus	2.99318			-
Bacteria.Actinobacteria.Actinobacteria.Actinomycetales.Pseudonocardiaceae.Pseudonocardia	1.30446			-
Bacteria.Firmicutes.Bacilli.Turicibacterales.Turicibacteraceae.Turicibacter	3.02071			0.00129977
Bacteria.Proteobacteria.Alphaproteobacteria.Caulobacterales.Caulobacteraceae.Brevundimonas	2.53384			-
Bacteria.Firmicutes.Erysipelotrichi.Erysipelotrichales.Erysipelotrichaceae.Clostridium.Clostridium_cocleatum	3.6358	Control	3.34349	0.00787073
Bacteria.Actinobacteria.Actinobacteria.Actinomycetales.Micrococcaceae.Arthrobacter	1.80799			-
Bacteria.Firmicutes.Clostridia.Clostridiales.Ruminococcaceae.Oscillospira.Oscillospira_guilliermondii	1.17991			-
Bacteria.Firmicutes.Clostridia.Clostridiales.Ruminococcaceae.Gemmiger	1.37114			-
Bacteria.Proteobacteria.Betaproteobacteria	4.1554	Control	3.79349	0.00918669
Bacteria.Firmicutes.Clostridia.Clostridiales.Peptostreptococcaceae	2.29779			0.0317804
Bacteria.Proteobacteria.Gammaproteobacteria	3.51361	Control	3.0977	0.0424257
Bacteria.Acidobacteria.Sva0725	1.17991			-
Bacteria.Actinobacteria.Actinobacteria	3.20957			-
Bacteria.Firmicutes.Erysipelotrichi.Erysipelotrichales.Erysipelotrichaceae.Allobaculum	3.00721			-
Bacteria.Proteobacteria.Alphaproteobacteria.Rhodospirillales	3.55827			-
Bacteria.Proteobacteria.Betaproteobacteria.Burkholderiales.Oxalobacteraceae.Ralstonia	2.52954			-
Bacteria.Firmicutes.Clostridia.Clostridiales.Dehalobacteriaceae	3.04227			-
Bacteria.Proteobacteria.Alphaproteobacteria.Rhodospirillales.Acetobacteraceae.Acetobacter	2.81596			-
Bacteria.Firmicutes.Bacilli.Lactobacillales.Lactobacillaceae.Lactobacillus.Lactobacillus_mucosae	1.88444			-
Bacteria.Firmicutes.Erysipelotrichi.Erysipelotrichales.Erysipelotrichaceae._Eubacterium_._Eubacterium__dolichum	2.33823			0.0219149
Bacteria.Proteobacteria.Alphaproteobacteria.RF32	1.82631			-
Bacteria.Firmicutes.Clostridia.Clostridiales.Lachnospiraceae.Pseudobutyrivibrio	1.75248			-
Bacteria.Bacteroidetes.Bacteroidia.Bacteroidales.Bacteroidaceae.Bacteroides	4.49822			-
Bacteria.Bacteroidetes.Cytophagia	1.38365			-
Bacteria.Gemmatimonadetes	1.08262			-
Bacteria.Firmicutes.Bacilli.Lactobacillales.Lactobacillaceae.Lactobacillus.Lactobacillus_hamsteri	3.71929	Control	3.40628	0.00220006
Bacteria.Proteobacteria.Gammaproteobacteria.Pseudomonadales.Moraxellaceae.Alkanindiges.Alkanindiges_illinoisensis	1.62645			-
Bacteria.Firmicutes.Clostridia.Clostridiales.Lachnospiraceae.Dorea	2.22864			0.0216899
Bacteria.Firmicutes.Bacilli.Bacillales.Bacillaceae.Bacillus	1.78646			-
Bacteria.Firmicutes.Bacilli.Bacillales	2.04907			-
Bacteria.Firmicutes.Clostridia.Clostridiales.Lachnospiraceae.Shuttleworthia	2.27066			0.00714619
Bacteria.Firmicutes.Clostridia.Clostridiales.Veillonellaceae.Selenomonas	2.11103			0.00129977
Bacteria.Tenericutes.Mollicutes.Anaeroplasmatales	2.15552			-
Bacteria.Proteobacteria.Betaproteobacteria.Burkholderiales.Comamonadaceae.Pelomonas.Pelomonas_puraquae	2.50519			-
Bacteria.Bacteroidetes	5.68802			-
Bacteria.Proteobacteria.Alphaproteobacteria.Sphingomonadales	3.56833			-
Bacteria.Proteobacteria.Betaproteobacteria.Burkholderiales.Comamonadaceae.Pelomonas	3.1127			-
Bacteria.Bacteroidetes.Bacteroidia.Bacteroidales.Porphyromonadaceae.Macellibacteroides.Macellibacteroides_fermentans	2.20889			0.0317745
Bacteria.Actinobacteria.Coriobacteriia.Coriobacteriales.Coriobacteriaceae.Olsenella.Olsenella_profusa	1.68126			-
Bacteria.Bacteroidetes.Flavobacteriia.Flavobacteriales	2.064			-
Bacteria.Actinobacteria.Actinobacteria.Actinomycetales.Promicromonosporaceae	1.08262			-
Bacteria.Bacteroidetes.Bacteroidia.Bacteroidales.Rikenellaceae.Rikenella	3.65345			-
Bacteria.Proteobacteria	5.15115	Model	4.86165	0.0347353
Bacteria.Actinobacteria.Actinobacteria.Actinomycetales.Microbacteriaceae	1.45059			-
Bacteria.Firmicutes.Erysipelotrichi.Erysipelotrichales.Erysipelotrichaceae	3.90288	Control	3.51725	0.0113334
Bacteria.Firmicutes.Clostridia.Clostridiales.Ruminococcaceae	4.54596			-
Bacteria.Actinobacteria.Actinobacteria.Actinomycetales.Micrococcaceae	1.80799			-
Bacteria.Bacteroidetes.Bacteroidia.Bacteroidales.Bacteroidaceae	4.49822			-
Bacteria.Firmicutes.Bacilli.Lactobacillales.Lactobacillaceae.Lactobacillus	5.70527	EE	5.33411	0.00975476
Bacteria.Bacteroidetes.Bacteroidia.Bacteroidales.Rikenellaceae	4.79113	Model	4.41163	0.0492917
Bacteria.Firmicutes.Bacilli.Bacillales.Staphylococcaceae.Macrococcus	1.91969			-
Bacteria.Firmicutes.Clostridia.Clostridiales.Clostridiaceae.SMB53	2.11601			-
Bacteria.Bacteroidetes.Bacteroidia.Bacteroidales._Barnesiellaceae_	2.31687			-
Bacteria.Firmicutes.Erysipelotrichi.Erysipelotrichales.Erysipelotrichaceae.Bulleidia.Bulleidia_p_1630_c5	1.59411			-
Bacteria.Proteobacteria.Alphaproteobacteria.Rhizobiales.Rhizobiaceae	2.326			-
Bacteria.Firmicutes.Erysipelotrichi.Erysipelotrichales	3.90288	Control	3.51725	0.0113334
Bacteria.Firmicutes.Bacilli.Lactobacillales.Enterococcaceae.Melissococcus.Melissococcus_plutonius	1.23209			-
Bacteria.Firmicutes.Bacilli.Lactobacillales.Streptococcaceae.Streptococcus.Streptococcus_luteciae	1.94676			-
Bacteria.Firmicutes.Clostridia.Clostridiales.Christensenellaceae	1.04749			-
Bacteria.Proteobacteria.Alphaproteobacteria.Sphingomonadales.Sphingomonadaceae.Novosphingobium.Novosphingobium_capsulatum	1.87032			-
Bacteria.Proteobacteria.Deltaproteobacteria.Desulfovibrionales.Desulfovibrionaceae.Bilophila	1.80238			0.0317804
Bacteria.Proteobacteria.Alphaproteobacteria.Rhizobiales.Bradyrhizobiaceae	1.70789			-
Bacteria.Firmicutes.Clostridia.Clostridiales.Lachnospiraceae.Roseburia	3.61101			-
Bacteria.Tenericutes.Mollicutes.Anaeroplasmatales.Anaeroplasmataceae	2.15552			-
Bacteria.Proteobacteria.Gammaproteobacteria.Pseudomonadales.Moraxellaceae.Acinetobacter.Acinetobacter_guillouiae	2.49589			-
Bacteria.Actinobacteria.Actinobacteria.Actinomycetales.Nocardiaceae	2.07523			-
Bacteria.Proteobacteria.Betaproteobacteria.Burkholderiales.Oxalobacteraceae.Cupriavidus	1.68126			-
Bacteria.Firmicutes.Clostridia.Clostridiales.Ruminococcaceae.Butyricicoccus.Butyricicoccus_pullicaecorum	3.04444			-
Bacteria.Firmicutes.Clostridia.Clostridiales.Christensenellaceae.Christensenella	1.04749			-
Bacteria.Firmicutes.Erysipelotrichi.Erysipelotrichales.Erysipelotrichaceae.p_75_a5	1.69788			-
Bacteria.Proteobacteria.Betaproteobacteria.Rhodocyclales.Rhodocyclaceae.Azospira	1.42294			-
Bacteria.Proteobacteria.Alphaproteobacteria.Rickettsiales	3.47961			-
Bacteria.Firmicutes.Clostridia.Clostridiales.Lachnospiraceae._Ruminococcus_	4.42777	Control	4.10545	0.00524752
Bacteria.Proteobacteria.Gammaproteobacteria.Pseudomonadales.Pseudomonadaceae.Pseudomonas.Pseudomonas_stutzeri	1.86077			-
Bacteria.Firmicutes.Clostridia.Clostridiales.Ruminococcaceae.Butyricicoccus	3.04444			-
Bacteria.Firmicutes.Clostridia.Clostridiales.Veillonellaceae.Selenomonas.Selenomonas_lacticifex	2.11103			0.00129977
Bacteria.Bacteroidetes.Cytophagia.Cytophagales.Cytophagaceae.Hymenobacter	1.38365			-
Bacteria.Firmicutes.Clostridia.Clostridiales.Clostridiaceae	3.07764			-
Bacteria.Proteobacteria.Betaproteobacteria.Burkholderiales.Oxalobacteraceae	3.03134			-
Bacteria.Proteobacteria.Betaproteobacteria.Rhodocyclales.Rhodocyclaceae	1.45059			-
Bacteria.Bacteroidetes.Bacteroidia.Bacteroidales.Rikenellaceae.Alistipes.Alistipes_indistinctus	2.30742			-
Bacteria.Firmicutes.Clostridia.Clostridiales.Ruminococcaceae.Subdoligranulum.Subdoligranulum_variabile	1.71445			-
Bacteria.Proteobacteria.Alphaproteobacteria.Sphingomonadales.Sphingomonadaceae.Sphingobium	2.21828			-
Bacteria.Proteobacteria.Gammaproteobacteria.Pseudomonadales.Pseudomonadaceae.Pseudomonas	1.99456			-
Bacteria.Deferribacteres.Deferribacteres.Deferribacterales.Deferribacteraceae.Mucispirillum.Mucispirillum_schaedleri	3.75033			-
Bacteria.Proteobacteria.Gammaproteobacteria.Enterobacteriales	2.74919			-
Bacteria.Proteobacteria.Alphaproteobacteria.Rhodospirillales.Acetobacteraceae.Gluconobacter	3.04811			-
Bacteria.Bacteroidetes.Bacteroidia	5.68782			-
Bacteria.Proteobacteria.Gammaproteobacteria.Pseudomonadales.Moraxellaceae.Acinetobacter	3.26957			0.0023686
Bacteria.Bacteroidetes.Bacteroidia.Bacteroidales._Barnesiellaceae_.Barnesiella	0.952556			-
Bacteria.Firmicutes.Bacilli.Lactobacillales.Streptococcaceae.Lactococcus.Lactococcus_garvieae	2.66333			0.0216899
Bacteria.Firmicutes.Clostridia.Clostridiales._Tissierellaceae_.Anaerococcus	1.54296			-
Bacteria.Bacteroidetes.Bacteroidia.Bacteroidales.Rikenellaceae.Alistipes.Alistipes_massiliensis	4.66076	Model	4.31281	0.0239928
Bacteria.Proteobacteria.Gammaproteobacteria.Alteromonadales.Shewanellaceae.Shewanella.Shewanella_pacifica	1.69689			-
Bacteria.Proteobacteria.Gammaproteobacteria.Aeromonadales.Aeromonadaceae	2.18572			-
Bacteria.Bacteroidetes.Bacteroidia.Bacteroidales.Prevotellaceae.Prevotella	3.2435			-
Bacteria.Firmicutes.Clostridia.Clostridiales.Ruminococcaceae.Ruminococcus	3.56838			-
Bacteria.Bacteroidetes.Bacteroidia.Bacteroidales.Rikenellaceae.AF12	2.46898			-
Bacteria.Firmicutes.Erysipelotrichi	3.90288	Control	3.51725	0.0113334
Bacteria.Actinobacteria.Coriobacteriia.Coriobacteriales.Coriobacteriaceae	2.52562			-
Bacteria.Firmicutes.Clostridia.Clostridiales.Lachnospiraceae.Lactonifactor.Lactonifactor_longoviformis	1.11699			-
Bacteria.Firmicutes.Clostridia.Clostridiales.Ruminococcaceae.Oscillospira	4.38611	Model	3.97195	0.0478349
Bacteria.Firmicutes.Clostridia.Clostridiales.Eubacteriaceae.Anaerofustis	1.04749			-
Bacteria.Proteobacteria.Gammaproteobacteria.Xanthomonadales.Xanthomonadaceae	2.68646			0.00714619
Bacteria.Firmicutes.Clostridia.Clostridiales.Lachnospiraceae.Coprococcus	4.40028			-
Bacteria.Proteobacteria.Alphaproteobacteria.Rhizobiales	2.71885			-
Bacteria.Firmicutes.Clostridia.Clostridiales.Ruminococcaceae.Subdoligranulum	1.71445			-
Bacteria.TM7	2.53637			-
Bacteria.Tenericutes.Mollicutes.RF39	2.37294			0.0272435
Bacteria.Proteobacteria.Alphaproteobacteria.Rhodospirillales.Acetobacteraceae	3.25623			-
Bacteria.Proteobacteria.Alphaproteobacteria.Rhodospirillales.Rhodospirillaceae.Azospirillum	2.99861			-
Bacteria.Firmicutes.Bacilli.Turicibacterales	3.02071			0.00129977
Bacteria.Proteobacteria.Deltaproteobacteria.Desulfovibrionales	4.11823			-
Bacteria.Cyanobacteria.4C0d_2.YS2	1.99198			-
Bacteria.Proteobacteria.Gammaproteobacteria.Xanthomonadales.Xanthomonadaceae.Pseudoxanthomonas.Pseudoxanthomonas_indica	1.34422			-
Bacteria.Proteobacteria.Alphaproteobacteria.Rhizobiales.Methylobacteriaceae	1.68126			-
Bacteria.Bacteroidetes.Bacteroidia.Bacteroidales.Porphyromonadaceae.Macellibacteroides	2.20889			0.0317745
Bacteria.Firmicutes.Clostridia.Clostridiales.Lachnospiraceae.Clostridium	3.23282			0.00603608
Bacteria.Proteobacteria.Epsilonproteobacteria	5.10431	Model	4.83576	0.0424257
Bacteria.Proteobacteria.Gammaproteobacteria.Pseudomonadales.Moraxellaceae.Acinetobacter.Acinetobacter_rhizosphaerae	2.83862			-
Bacteria.Proteobacteria.Gammaproteobacteria.Xanthomonadales.Xanthomonadaceae.Pseudoxanthomonas	2.42751			0.00714619
Bacteria.Proteobacteria.Alphaproteobacteria.Rhodospirillales.Rhodospirillaceae.Elstera.Elstera_litoralis	2.91146			-
Bacteria.Firmicutes.Bacilli.Lactobacillales	5.71205	EE	5.32141	0.0148464
Bacteria.Actinobacteria.Actinobacteria.Bifidobacteriales.Bifidobacteriaceae.Bifidobacterium.Bifidobacterium_thermacidophilum	2.70437			-
Bacteria.Cyanobacteria	4.97238			-
Bacteria.Firmicutes.Clostridia.Clostridiales.Dehalobacteriaceae.Dehalobacterium	3.04227			-
Bacteria.Proteobacteria.Betaproteobacteria.Burkholderiales.Comamonadaceae.Rubrivivax	1.786			-
Bacteria.Bacteroidetes.Flavobacteriia.Flavobacteriales._Weeksellaceae_.Cloacibacterium	1.38365			-
Bacteria.Proteobacteria.Gammaproteobacteria.Xanthomonadales	2.68646			0.00714619
Bacteria.Proteobacteria.Betaproteobacteria.Burkholderiales.Comamonadaceae	3.93766	Control	3.58934	0.0232922
Bacteria.Proteobacteria.Gammaproteobacteria.Xanthomonadales.Xanthomonadaceae.Frateuria.Frateuria_aurantia	2.33884			-
Bacteria.Proteobacteria.Alphaproteobacteria.Sphingomonadales.Sphingomonadaceae	3.56833			-
Bacteria.Firmicutes.Erysipelotrichi.Erysipelotrichales.Erysipelotrichaceae.Bulleidia	1.59411			-
Bacteria.Cyanobacteria.Chloroplast.Streptophyta	4.97231			-
Bacteria.Verrucomicrobia	2.71222			0.0157584
Bacteria.Proteobacteria.Betaproteobacteria.Burkholderiales.Burkholderiaceae	3.5511			-
Bacteria.Firmicutes.Bacilli.Lactobacillales.Lactobacillaceae.Lactobacillus.Lactobacillus_pontis	2.43185			0.0134186
Bacteria.Deferribacteres.Deferribacteres.Deferribacterales.Deferribacteraceae	3.75033			-
Bacteria.Firmicutes.Clostridia.Clostridiales.Lachnospiraceae.Lactonifactor	1.11699			-
Bacteria.Firmicutes.Bacilli.Lactobacillales.Lactobacillaceae.Pediococcus.Pediococcus_cellicola	1.09967			-
Bacteria.Proteobacteria.Gammaproteobacteria.Vibrionales.Vibrionaceae.Vibrio	1.69689			-
Bacteria.Deferribacteres	3.75033			-
Bacteria.TM7.TM7_3.CW040	2.53637			-
Bacteria.Firmicutes.Clostridia.Clostridiales.Lachnospiraceae._Ruminococcus_._Ruminococcus__gnavus	3.89926	Control	3.55373	0.00836104
Bacteria.Proteobacteria.Alphaproteobacteria	4.11283			-
Bacteria.Proteobacteria.Alphaproteobacteria.Rhodospirillales.Rhodospirillaceae	3.25825			-
Bacteria.Proteobacteria.Alphaproteobacteria.Rhizobiales.Xanthobacteraceae	2.20461			-
Bacteria.Bacteroidetes.Bacteroidia.Bacteroidales.Porphyromonadaceae.Parabacteroides.Parabacteroides_gordonii	2.50188			0.00714619
Bacteria.Proteobacteria.Gammaproteobacteria.Aeromonadales.Aeromonadaceae.Aeromonas	2.18572			-
Bacteria.Proteobacteria.Alphaproteobacteria.Rhizobiales.Xanthobacteraceae.Xanthobacter	1.65703			-
Bacteria.Firmicutes.Clostridia.Clostridiales.Lachnospiraceae.Blautia.Blautia_producta	3.9666	Control	3.70958	0.0330801
Bacteria.Verrucomicrobia.Verrucomicrobiae.Verrucomicrobiales.Verrucomicrobiaceae.Akkermansia.Akkermansia_muciniphila	2.71222			0.0157584
Bacteria.Proteobacteria.Alphaproteobacteria.Caulobacterales.Caulobacteraceae.Caulobacter	2.89553			-
Bacteria.Proteobacteria.Alphaproteobacteria.Sphingomonadales.Sphingomonadaceae.Sphingomonas.Sphingomonas_azotifigens	3.11953			-
Bacteria.Firmicutes.Bacilli.Lactobacillales.Lactobacillaceae	5.71029	EE	5.3393	0.00975476
Bacteria.Proteobacteria.Deltaproteobacteria.Desulfovibrionales.Desulfovibrionaceae	4.11823			-
Bacteria.Chloroflexi	0.906526			-
Bacteria.Firmicutes.Bacilli.Lactobacillales.Lactobacillaceae.Lactobacillus.Lactobacillus_helveticus	2.88621			0.014504
Bacteria.Bacteroidetes.Bacteroidia.Bacteroidales.S24_7	5.60238			-
Bacteria.Bacteroidetes.Bacteroidia.Bacteroidales	5.68782			-
Bacteria.Firmicutes.Bacilli.Lactobacillales.Streptococcaceae.Streptococcus.Streptococcus_alactolyticus	4.26224	Control	3.92839	0.00627544
Bacteria.Firmicutes.Bacilli.Lactobacillales.Streptococcaceae.Streptococcus.Streptococcus_agalactiae	2.16414			0.049229
Bacteria.Proteobacteria.Alphaproteobacteria.Sphingomonadales.Sphingomonadaceae.Sphingomonas	3.4943			-
Bacteria.Firmicutes.Clostridia.Clostridiales.Veillonellaceae	2.26774			0.0036511
Bacteria.Proteobacteria.Gammaproteobacteria.Vibrionales.Vibrionaceae	1.69689			-
Bacteria.Proteobacteria.Betaproteobacteria.Burkholderiales.Oxalobacteraceae.Herbaspirillum	2.77476			-
Bacteria.Firmicutes.Erysipelotrichi.Erysipelotrichales.Erysipelotrichaceae.Sharpea	0.822449			-
Bacteria.Firmicutes.Clostridia.Clostridiales._Tissierellaceae_	1.54296			-
Bacteria.Proteobacteria.Gammaproteobacteria.Pseudomonadales.Pseudomonadaceae	1.99456			-
Bacteria.Proteobacteria.Alphaproteobacteria.Caulobacterales.Caulobacteraceae	3.3215			-
Bacteria.Firmicutes.Clostridia.Clostridiales.Ruminococcaceae.Clostridium	1.05497			-
Bacteria.Actinobacteria.Actinobacteria.Actinomycetales.Pseudonocardiaceae	1.30446			-
Bacteria.Actinobacteria.Actinobacteria.Bifidobacteriales.Bifidobacteriaceae.Bifidobacterium.Bifidobacterium_bifidum	2.41536			-
Bacteria.Proteobacteria.Gammaproteobacteria.Pseudomonadales.Moraxellaceae.Acinetobacter.Acinetobacter_johnsonii	2.65071	Control	3.45958	0.0317804
Bacteria.Firmicutes.Clostridia	5.61019			-
Bacteria.Firmicutes.Bacilli.Lactobacillales.Lactobacillaceae.Lactobacillus.Lactobacillus_vaginalis	3.72035	Model	3.33239	0.0086517
Bacteria.Chloroflexi.Chloroflexi.Chloroflexales	0.906526			-
Bacteria.Chloroflexi.Chloroflexi	0.906526			-
Bacteria.Actinobacteria.Actinobacteria.Actinomycetales.Actinosynnemataceae	1.30446			-
Bacteria.Proteobacteria.Alphaproteobacteria.Rickettsiales.mitochondria.Silene	1.24193			-
Bacteria.Chloroflexi.Chloroflexi.Chloroflexales.Chloroflexaceae	0.906526			-
Bacteria.Firmicutes	5.85379	EE	5.25067	0.0305009
Bacteria.Firmicutes.Bacilli.Lactobacillales.Lactobacillaceae.Lactobacillus.Lactobacillus_salivarius	4.13093			-
Bacteria.Firmicutes.Erysipelotrichi.Erysipelotrichales.Erysipelotrichaceae.Clostridium	3.70001	Control	3.39824	0.00910993
Bacteria.Firmicutes.Clostridia.Clostridiales.Ruminococcaceae.Faecalibacterium	2.17738			-
Bacteria.Proteobacteria.Alphaproteobacteria.Rhizobiales.Rhizobiaceae.Agrobacterium	2.27334			-
Bacteria.Firmicutes.Clostridia.Clostridiales.Lachnospiraceae.Dorea.Dorea_longicatena	2.22864			0.0216899
Bacteria.Firmicutes.Clostridia.Clostridiales.Lachnospiraceae.Blautia	4.06059			-
Bacteria.Bacteroidetes.Bacteroidia.Bacteroidales.Porphyromonadaceae.Parabacteroides.Parabacteroides_distasonis	3.14385			-
Bacteria.Bacteroidetes.Bacteroidia.Bacteroidales.Rikenellaceae.Alistipes.Alistipes_putredinis	1.23976			-
Bacteria.Bacteroidetes.Bacteroidia.Bacteroidales._Odoribacteraceae_.Odoribacter	4.07328			-
Bacteria.Firmicutes.Clostridia.Clostridiales.Lachnospiraceae.Roseburia.Roseburia_inulinivorans	2.34516			0.0317804
Bacteria.Firmicutes.Bacilli.Lactobacillales.Aerococcaceae.Granulicatella	0.871399			-
Bacteria.Verrucomicrobia.Verrucomicrobiae.Verrucomicrobiales.Verrucomicrobiaceae	2.71222			0.0157584
Bacteria.Proteobacteria.Betaproteobacteria.Burkholderiales.Comamonadaceae.Limnobacter	0.570368			-
Bacteria.Deferribacteres.Deferribacteres.Deferribacterales.Deferribacteraceae.Mucispirillum	3.75033			-
Bacteria.Firmicutes.Clostridia.Clostridiales.Clostridiaceae.Clostridium	2.72606			-
Bacteria.Firmicutes.Clostridia.Clostridiales	5.61019			-
Bacteria.Firmicutes.Clostridia.Clostridiales._Mogibacteriaceae_	2.57124			-
Bacteria.Acidobacteria	1.17991			-
Bacteria.Actinobacteria.Actinobacteria.Bifidobacteriales.Bifidobacteriaceae	3.20957			-
Bacteria.Bacteroidetes.Bacteroidia.Bacteroidales._Paraprevotellaceae_	4.05245			-
Bacteria.Proteobacteria.Betaproteobacteria.Burkholderiales.Alcaligenaceae	2.95847			0.0260819
Bacteria.Proteobacteria.Alphaproteobacteria.Caulobacterales	3.3215			-
Bacteria.Firmicutes.Clostridia.Clostridiales.Peptococcaceae	1.48603			-
Bacteria.Firmicutes.Erysipelotrichi.Erysipelotrichales.Erysipelotrichaceae.Clostridium.Clostridium_ramosum	2.00229			-
Bacteria.Actinobacteria.Coriobacteriia.Coriobacteriales.Coriobacteriaceae.Collinsella	1.61418			-
Bacteria.Firmicutes.Bacilli.Lactobacillales.Streptococcaceae.Streptococcus	4.35122	Control	4.01363	0.010358
Bacteria.Proteobacteria.Epsilonproteobacteria.Campylobacterales	5.10431	Model	4.83576	0.0424257
Bacteria.Firmicutes.Clostridia.Clostridiales.Lachnospiraceae	5.16154			-
Bacteria.Bacteroidetes.Bacteroidia.Bacteroidales.Porphyromonadaceae.Parabacteroides	3.47528			-
Bacteria.Proteobacteria.Gammaproteobacteria.Alteromonadales.Shewanellaceae.Shewanella	1.70904			-
Bacteria.Bacteroidetes.Bacteroidia.Bacteroidales.Rikenellaceae.Alistipes.Alistipes_finegoldii	3.00733			0.00813881
Bacteria.Firmicutes.Bacilli.Lactobacillales.Enterococcaceae.Enterococcus	2.49208			-
Bacteria.Proteobacteria.Betaproteobacteria.Burkholderiales.Comamonadaceae.Inhella.Inhella_inkyongensis	1.30446			-
Bacteria.Proteobacteria.Alphaproteobacteria.Caulobacterales.Caulobacteraceae.Brevundimonas.Brevundimonas_intermedia	2.53384			-
Bacteria.Bacteroidetes.Bacteroidia.Bacteroidales.Rikenellaceae.Alistipes	4.70783	Model	4.35257	0.0239928
Bacteria.Acidobacteria.Sva0725.Sva0725	1.17991			-
Bacteria.Firmicutes.Bacilli.Lactobacillales.Lactobacillaceae.Pediococcus	3.42896	EE	3.10404	0.00745591
Bacteria.Firmicutes.Bacilli	5.71333	EE	5.32156	0.0148464
Bacteria.Firmicutes.Erysipelotrichi.Erysipelotrichales.Erysipelotrichaceae.cc_115	1.08262			-
Bacteria.Proteobacteria.Betaproteobacteria.Burkholderiales.Comamonadaceae.Limnobacter.Limnobacter_litoralis	0.570368			-
Bacteria.Proteobacteria.Betaproteobacteria.Burkholderiales.Oxalobacteraceae.Pseudoburkholderia.Pseudoburkholderia_malthae	1.07011			-
Bacteria.Proteobacteria.Alphaproteobacteria.Rhodospirillales.Rhodospirillaceae.Elstera	2.91146			-
Bacteria.Tenericutes	2.57873			-
Bacteria.Proteobacteria.Betaproteobacteria.Burkholderiales.Comamonadaceae.Acidovorax	1.86669			-
Bacteria.Bacteroidetes.Flavobacteriia	2.064			-
Bacteria.Proteobacteria.Betaproteobacteria.Burkholderiales.Comamonadaceae.Inhella	1.30446			-
Bacteria.Firmicutes.Bacilli.Lactobacillales.Enterococcaceae	2.52965			-
Bacteria.Bacteroidetes.Flavobacteriia.Flavobacteriales._Weeksellaceae_	1.38365			-
Bacteria.Proteobacteria.Gammaproteobacteria.Xanthomonadales.Xanthomonadaceae.Frateuria	2.33884			-
Bacteria.Cyanobacteria.Chloroplast	4.97231			-
Bacteria.Proteobacteria.Gammaproteobacteria.Enterobacteriales.Enterobacteriaceae	2.74919			-
Bacteria.Firmicutes.Erysipelotrichi.Erysipelotrichales.Erysipelotrichaceae.Clostridium.Clostridium_saccharogumia	1.05007			-
Bacteria.Firmicutes.Clostridia.Clostridiales.Ruminococcaceae.Faecalibacterium.Faecalibacterium_prausnitzii	2.17738			-
Bacteria.Deferribacteres.Deferribacteres	3.75033			-
Bacteria.Actinobacteria.Actinobacteria.Bifidobacteriales	3.20957			-
Bacteria.TM7.TM7_3.CW040.F16	2.53637			-
Bacteria.Firmicutes.Bacilli.Lactobacillales.Streptococcaceae.Streptococcus.Streptococcus_equi	3.20559			0.00627544
Bacteria.Firmicutes.Clostridia.Clostridiales.Veillonellaceae.Veillonella	1.74904			-
Bacteria.Proteobacteria.Alphaproteobacteria.Sphingomonadales.Sphingomonadaceae.Novosphingobium	1.87032			-
Bacteria.Bacteroidetes.Bacteroidia.Bacteroidales.Prevotellaceae	3.83011			-
Bacteria.Proteobacteria.Betaproteobacteria.Burkholderiales.Comamonadaceae.Aquabacterium	3.81834			-
Bacteria.Proteobacteria.Gammaproteobacteria.Pseudomonadales	3.30131			0.00615078
Bacteria.Actinobacteria.Coriobacteriia	2.52562			-
Bacteria.Proteobacteria.Deltaproteobacteria.Myxococcales	2.10825			-
Bacteria.Firmicutes.Bacilli.Turicibacterales.Turicibacteraceae	3.02071			0.00129977
Bacteria.Verrucomicrobia.Verrucomicrobiae.Verrucomicrobiales	2.71222			0.0157584
Bacteria.Proteobacteria.Deltaproteobacteria.Desulfovibrionales.Desulfovibrionaceae.Desulfovibrio	2.3104			-
Bacteria.Proteobacteria.Betaproteobacteria.Burkholderiales.Burkholderiaceae.Burkholderia	3.5511			-
Bacteria.Proteobacteria.Betaproteobacteria.Burkholderiales.Oxalobacteraceae.Pseudoburkholderia	1.07011			-
Bacteria.Proteobacteria.Gammaproteobacteria.Alteromonadales	1.70904			-
Bacteria.Actinobacteria.Actinobacteria.Actinomycetales	2.44233	Control	3.13871	0.00714619
Bacteria.Proteobacteria.Alphaproteobacteria.Rickettsiales.mitochondria	3.47961			-
Bacteria.Proteobacteria.Betaproteobacteria.Burkholderiales.Comamonadaceae.Comamonas	1.94477			-
Bacteria.Cyanobacteria.4C0d_2	1.99198			-
Bacteria.Bacteroidetes.Bacteroidia.Bacteroidales.Rikenellaceae.Alistipes.Alistipes_onderdonkii	2.51425			0.00613272
Bacteria.Tenericutes.Mollicutes	2.57873			-
Bacteria.Proteobacteria.Betaproteobacteria.Burkholderiales.Oxalobacteraceae.Massilia	0.906526			-
Bacteria.Bacteroidetes.Sphingobacteriia.Sphingobacteriales	1.75381			-
Bacteria.Actinobacteria	3.25804			-
Bacteria.Bacteroidetes.Bacteroidia.Bacteroidales.Bacteroidaceae.Bacteroides.Bacteroides_acidifaciens	3.87722			-
Bacteria.Proteobacteria.Alphaproteobacteria.Rhizobiales.Xanthobacteraceae.Azorhizobium	2.20461			-
Bacteria.Proteobacteria.Gammaproteobacteria.Vibrionales.Vibrionaceae.Vibrio.Vibrio_rumoiensis	1.69689			-
Bacteria.Firmicutes.Clostridia.Clostridiales.Lachnospiraceae.Shuttleworthia.Shuttleworthia_satelles	2.27066			0.00714619
Bacteria.Actinobacteria.Actinobacteria.Actinomycetales.Promicromonosporaceae.Promicromonospora	1.08262			-
Bacteria.Proteobacteria.Alphaproteobacteria.Sphingomonadales.Sphingomonadaceae.Sphingobium.Sphingobium_yanoikuyae	2.21828			-
Bacteria.Proteobacteria.Epsilonproteobacteria.Campylobacterales.Helicobacteraceae.Helicobacter	5.10421	Model	4.83567	0.0424257
Bacteria.Proteobacteria.Gammaproteobacteria.Xanthomonadales.Xanthomonadaceae.Pseudoxanthomonas.Pseudoxanthomonas_mexicana	2.39009			0.00714619
Bacteria.Proteobacteria.Betaproteobacteria.Burkholderiales	4.15345	Control	3.79338	0.00767337
Bacteria.Proteobacteria.Gammaproteobacteria.Enterobacteriales.Enterobacteriaceae.Shigella	2.56912			-
Bacteria.Firmicutes.Clostridia.Clostridiales.Ruminococcaceae.Clostridium.Clostridium_methylpentosum	1.05497			-
Bacteria.Actinobacteria.Coriobacteriia.Coriobacteriales.Coriobacteriaceae.Adlercreutzia	2.34956			-
Bacteria.Proteobacteria.Betaproteobacteria.Burkholderiales.Alcaligenaceae.Sutterella	2.95847			0.0260819
Bacteria.Firmicutes.Clostridia.Clostridiales.Clostridiaceae.Clostridium.Clostridium_perfringens	1.59411			-
Bacteria.Firmicutes.Clostridia.Clostridiales.Ruminococcaceae.Anaerotruncus	1.27092			-
Bacteria.Proteobacteria.Epsilonproteobacteria.Campylobacterales.Helicobacteraceae	5.10421	Model	4.83567	0.0424257
Bacteria.Firmicutes.Erysipelotrichi.Erysipelotrichales.Erysipelotrichaceae._Eubacterium_	2.33823			0.0219149
Bacteria.Proteobacteria.Epsilonproteobacteria.Campylobacterales.Helicobacteraceae.Helicobacter.Helicobacter_ganmani	4.01255			-
Bacteria.Bacteroidetes.Bacteroidia.Bacteroidales._Odoribacteraceae_	4.07328			-
Bacteria.Firmicutes.Bacilli.Lactobacillales.Enterococcaceae.Melissococcus	1.23209			-
Bacteria.Actinobacteria.Coriobacteriia.Coriobacteriales	2.52562			-
Bacteria.Gemmatimonadetes.Gemmatimonadetes	1.08262			-
Bacteria.Actinobacteria.Coriobacteriia.Coriobacteriales.Coriobacteriaceae.Collinsella.Collinsella_aerofaciens	1.61418			-
Bacteria.Actinobacteria.Coriobacteriia.Coriobacteriales.Coriobacteriaceae.Olsenella	1.68126			-
Bacteria.Actinobacteria.Actinobacteria.Actinomycetales.Nocardiaceae.Rhodococcus	2.07523			-
Bacteria.Firmicutes.Bacilli.Lactobacillales.Streptococcaceae.Lactococcus	2.99595			0.0216899
Bacteria.Actinobacteria.Actinobacteria.Bifidobacteriales.Bifidobacteriaceae.Bifidobacterium	3.20957			-
Bacteria.Deferribacteres.Deferribacteres.Deferribacterales	3.75033			-
Bacteria.Proteobacteria.Alphaproteobacteria.Rhizobiales.Xanthobacteraceae.Azorhizobium.Azorhizobium_doebereinerae	2.20461			-
Bacteria.Verrucomicrobia.Verrucomicrobiae	2.71222			0.0157584
Bacteria.Gemmatimonadetes.Gemmatimonadetes.Gemmatimonadales	1.08262			-
Bacteria.Proteobacteria.Betaproteobacteria.Burkholderiales.Burkholderiaceae.Burkholderia.Burkholderia_gladioli	2.06151			-
Bacteria.Bacteroidetes.Cytophagia.Cytophagales	1.38365			-
Bacteria.Proteobacteria.Gammaproteobacteria.Vibrionales	1.69689			-
Bacteria.Proteobacteria.Gammaproteobacteria.Pseudomonadales.Moraxellaceae	3.27933			0.0023686
Bacteria.Bacteroidetes.Bacteroidia.Bacteroidales._Barnesiellaceae_.Barnesiella.Barnesiella_intestinihominis	0.952556			-
Bacteria.Firmicutes.Clostridia.Clostridiales.Ruminococcaceae.Gemmiger.Gemmiger_formicilis	1.37114			-
Bacteria.Bacteroidetes.Cytophagia.Cytophagales.Cytophagaceae	1.38365			-
Bacteria.Proteobacteria.Gammaproteobacteria.Aeromonadales	2.18572			-
Bacteria.Actinobacteria.Actinobacteria.Actinomycetales.Pseudonocardiaceae.Pseudonocardia.Pseudonocardia_halophobica	1.30446			-
Bacteria.Bacteroidetes.Bacteroidia.Bacteroidales._Paraprevotellaceae_.Paraprevotella	3.37213			-
Bacteria.Firmicutes.Bacilli.Bacillales.Bacillaceae	1.83125			-
Bacteria.Bacteroidetes.Sphingobacteriia	1.75381			-
Bacteria.Bacteroidetes.Bacteroidia.Bacteroidales.Porphyromonadaceae	3.50329			-
Bacteria.Firmicutes.Clostridia.Clostridiales.Lachnospiraceae.Pseudobutyrivibrio.Pseudobutyrivibrio_xylanivorans	1.75248			-
Bacteria.Proteobacteria.Gammaproteobacteria.Alteromonadales.Shewanellaceae	1.70904			-
Bacteria.Bacteroidetes.Flavobacteriia.Flavobacteriales.Flavobacteriaceae	1.96231			-
Bacteria.Firmicutes.Bacilli.Lactobacillales.Aerococcaceae	1.04749			-
Bacteria.Firmicutes.Bacilli.Lactobacillales.Aerococcaceae.Granulicatella.Granulicatella_balaenopterae	0.871399			-
Bacteria.Bacteroidetes.Bacteroidia.Bacteroidales._Paraprevotellaceae_._Prevotella_	3.93992			-
Bacteria.Firmicutes.Bacilli.Bacillales.Staphylococcaceae	1.96285			-
Bacteria	6	EE	4.77677	0.0365162
Bacteria.Proteobacteria.Alphaproteobacteria.Sphingomonadales.Sphingomonadaceae.Blastomonas	1.30446			-
Bacteria.Verrucomicrobia.Verrucomicrobiae.Verrucomicrobiales.Verrucomicrobiaceae.Akkermansia	2.71222			0.0157584

## Sheet: Fig4A
Class	NO. of identified metabolites
Undefined	211
Carboxylic acids and derivatives	66
Organooxygen compounds	37
Fatty Acyls	25
Organonitrogen compounds	14
Steroids and steroid derivatives	13
Benzene and substituted derivatives	9
Purine nucleosides	9
Diazines	7
Hydroxy acids and derivatives	6
Keto acids and derivatives	6
Phenols	6
Pyridines and derivatives	6
Pyrimidine nucleosides	6
Indoles and derivatives	4
Isoflavonoids	4
Quinolines and derivatives	4
Imidazopyrimidines	3
Phenylpropanoic acids	3
5'-deoxyribonucleosides	2
Azoles	2
Flavonoids	2
Glycerophospholipids	2
Organic sulfonic acids and derivatives	2
Prenol lipids	2
Pteridines and derivatives	2
Amines	1
Carboximidic acids and derivatives	1
Isoquinolines and derivatives	1
Nucleoside and nucleotide analogues	1
Organic sulfuric acids and derivatives	1
Peptidomimetics	1
Phenylpropanoic acids/Tropane alkaloids	1
Purine nucleotides	1
Sphingolipids	1
Tetrapyrroles and derivatives	1

[truncated: 15 more sheets: Fig4B, Fig4C, Fig4D, Fig4E, Fig4F, Fig5A, Fig5B, Fig.6B, Fig6C, Fig6D, Fig.7B, Fig.8B, Fig.9A, Fig9B, Fig.9C]
